# Supplementary material for: Speech‐language profiles in the context of cognitive and adaptive functioning in SATB2‐associated syndrome
Source: Genes Brain Behav. 2021 Sep 13;20(7):e12761. doi: 10.1111/gbb.12761 (PMC9285502; doi:10.1111/gbb.12761)
Supplement: Supplementary file 1 — Table S1 Supporting information [file GBB-20-0-s001.xlsx]

## Sheet: Supplementary table paper
Individual	1	2	3	4	5	6	7	8	9	10	11	12	13	14	15	16	17	18	19	20	21	22	23
General
Gender	female	male	female	male	male	male	male	male	male	male	male	female	female	male	female	male	male	male	male	male	male	female	male
Age at inclusion (months)	34	55	56	64	66	69	69	75	89	97	111	139	171	199	202	209	233	256	289	297	436	471	488
Variant details
Variant description (hg19/NM_001172509.1)	c.279dup; p.(Ser94*)	c.819_820del; p.(His273Glnfs*30)	c.1132_1133insAC; p.(Ser378Tyrfs*36)	arr[hg19]chr2:(200,194,727-200,240,771)x1	c.1498del; p.(Val500Cysfs*46)	c.416T>A; p.(Val139Glu)	c.895_898del; p.(Ser299Profs*8)	c.334del; p.(Ala112Profs*6)	c.1903G>T; p.(Asp635Tyr)	c.1201G>A; p.(Glu401Lys)	c.1375C>T; p.(Arg459*)	c.1474C>T; p.(Gln492*)	c.1174-2A>G; p.?	c.847C>T; p.(Arg283*)	c.287T>A; p.(Leu96Gln)	c.1375C>T; p.(Arg459*)	c.1375C>T; p.(Arg459*)	c.433del; p.(Asp145Metfs*6)	c.473+1G>A; p.?	arr[hg19]2q33.1(199,452,362-200,127,766)x1 de novo	c.505C>T; p.(Gln169*)	c.715C>T; p.(Arg239*)	c.1195del; p.(Arg399Valfs*14)
Confirmed de novo?	yes		yes	yes	yes		yes	yes	yes	yes			yes		yes	yes	yes		yes	yes	yes	yes	yes
Additional information			Heterozygous maternal pathogenic variant in DCHS1:NM_003737.3:c.4373dup (p.(Arg1459fs)) and heterozygous paternal variant of unknown significance in DCHS1: NM_003737.3:c.9460G>A (p.(Glu3154Lys))		Variant present in 32/143 WES reads (blood-derived DNA)			Hemizygous variant of unknown significance in USP9X: NM_001039590.2:c.1826A>G, p.(Asn609Ser)		ACMG class IV					Two additional variants of unknown significance: SGPP2; NM_152386.2:c.1055C>G (p.(Ser352*) heterozygous, de novo and KIAA1432; NM_020829.3:c.3824G>A (p.(Gly1275Glu)) heterozygous, de novo.	brother has same variant, mosaicism in parents could not be detected	brother has same variant, mosaicism in parents could not be detected			Also inherited 10q21.3 duplication of unknown significance. XON array analysis: arr[GRCh37]2q33.1(199476206_200128333)x1
Growth/development
Height (SD for age)	0.2	-1	1	-3.5	-1.5	0	0.5	-2	0.5	0	-0.5	0.5	0.5	-1	2	1.2	0.7	0.8	1.9	3	0.5	2	1.5
Weight (SD for height)	0	0	-2.2	-1	-3	0.3	-0.5	0.5	0.5	2.1	-1.4	1.5	0.3	0.5	-0.2	-3	1.8	-1.5	-1	-1.5	-1	0	-1
Head circumference (SD for age)	-1.5	0.2	0	0	-0.4	0.1	0.8	-0.3	1.2	0.2	-1.1	1	-0.5	1	1	-0.3	0.5		-0.4	-0.1	0	0.6	-1.5
Age of walking (months)	24	23	18		17	24	27	23	20	18	23	24.5	23	18	13.5	26		20	28		42		36
Gross motor delays	+	+	+	+	+	+	+	+	+	-	+	+	+	+	+	+	+	+	+	-	+	+	+
Fine motor delays	+	+	+	+	+	+	+	+	+	+	+	+	+	+	+	+	+	+	+	+	+	+	+
Epilepsy	-	-	-	-	-	Tonic-clonic seizures since age 5y	-	-	Complex partial seizures/ESES since age 4y	-	-	-	2-3 epileptic seizures, no medication needed currently	-	-	-	-	-	-	-	-	-	-
Other neurodevelopmental abnormalities	Hypotonia	Neonatal feeding problems		Cerebral paresis, spastic quadriplegia requiring wheelchair.	Hypotonia.	Hypotonia and hypertonia		Toe walking	Concentration problems		Hypotonia and hypertonia		Hypotonia. Uses wheelchair for long distances.	Never cries.	Hypertonia at a young age, waddling gait	Hypotonia		Lacunar brain infarcts presenting with torticollis and abnormal gaze at age 18y, completely recovered	Hypotonia as a child. Clumsy.	Foot drop at younger age			Anxiety problems, needs a lot of structure.
Other co-morbidities
Vision problems	-	Asymmetric astigmatisms	Hypermetropia, possible problem with depth perception and/or amblyopia	-	-	-	-	-	Hypermetropia +3.4 Dpt ODS and astigmatism	-	Strabism	Impaired depth perception	-	Hypermetropia ~+2.75 Dpt	-	Hypermetropia ~+6Dpt ODS	-	-	-	Mild myopia -1 Dpt ODS	Vision 0.48; alternating esotropia (stable)	-	Strabism requiring surgery, hypermetropia (+5.25/+5), astigmatism, esotropia, nystagmus
Hearing loss	-	-	-	-	-	-	-	-	-	-	-	-	-	-	-	-	-	-	-	-	-	-	-
Cleft palate	-	-	-	Cleft palate	-	- (possibly mild palate abnormalities)	-	Cleft lip and palate	-	-	-	-	-	Cleft palate	-	Cleft palate	Submucous cleft palate	-	Cleft palate	Pierre Robin sequence	-	Cleft palate	-
Other congenital abnormalities	-	Small ventricular septal defect	high palate and uvula abnormalities	-	Surgical removal of urachal remnants	-	-	-	-	-	-	-	-	-	-	-	-	-	-	-	-	Umbilical hernia (neonatal)	-
Additional co-morbidities reported	Recurrent ear infections and gastrointestinal infections. Joint laxity.	Joint laxity	Chronic airway infections.	scoliosis, craniosynostosis, von Willebrand type 1 (maternally inherited)	Recurrent ear infections, bruxism.	Ear tube surgery. Orthotic insoles.	buisjes ivm otitidenhypermobiliteit (gegeneraliseerd)veel verkouden	Ear tube surgery, orthotic insoles to correct pes plani, neonatal jaundice, bruxism	Tonsil and ear tube surgery. Never gets cold.		Neonatal feeding problems, several possibly vasovagal incidents currently further evaluated	Joint laxity in feet/ankles, surgical removal of tonsils,	Bone density: abnormal blood values, normal scan. Scared of loud noises. Physiotherapy as a child to correct feet/gait.	Osteopenia	Ear tubes.	Joint laxity.	Aggressive outbursts. Feeding problems.	Acne vulgaris, hay fever, mild pedes plani, tonsil surgery. Very good visual memory and orientation skills. mild osteopenia.	Scoliosis, ear tube surgery.	Abdominal pain	Osteopenia, surgical treatment of valgus feet, ear tube surgery	Joint laxity, scoliosis, osteopenia, asthma, eczema, allergies, hypersensitive skin. Heart murmur at young age.	Strong memory skills, leg length difference (3cm)
Neuropsychological and behavioural history
Behavioral co-morbidities	Concentration problems								Challenging behaviour, concentration problems (recently started with methylphenidate)		ASD traits (criteria classification not met; 'probability diagnosis')			ASD traits (criteria classification not met), challenging behavior in the past (i.e. temper tantrums)	Concentration problems and methylphenidate use at a younger age (not anymore)		Aggressive behavior	ASD traits (classification excluded)	Recently increasing challenging behaviour		Challenging behavior	Challenging behavior	ASD-like contact disorder (criteria classification not met). Anxiety problems.
Sleeping problems (past and/or present)	no	yes	none mentioned	yes	yes	yes	no	yes	yes	yes	yes	none mentioned	yes	yes	no	no	no	yes	no	no	yes	yes	no
Falling asleep	-	-	-	x	x	x	-	x	-	x	-	-	-	-	-	-	-	x	-	-	x	x	-
Sleeping Through	-	x	-	x	x	x	-	x	-	x	x	-	x	x	-	-	-	x	-	-	x	x	-
Mobility, motor restlessness	-	-	-	-	-	-	-	x	x	-	x	-	-	-	-	-	-	-	-	-	x	-	-
Nightmares, anxiety	-	-	-	-	-	-	-	-	-	-	x (in the past)	-	x	-	-	-	-	-	-	-	-	-	-
Are the sleeping problems still present?	-	no	-	Incidental muscle spasms during sleep.	yes	no	-	yes	no	yes	yes		yes	no				yes			yes	no
Other	High pain threshold. Discomfort certain sounds.	High pain threshold. Easily overstimulated/distracted by sensory input, leading to challenging behavior.		Startled by certain sounds	Needs parents very near to be able to sleep.			Extremely short sleeping periods, always awake in daytime. Bruxism.	EEG (hightened) epileptic activity; sleeping problems remitted after start medication (Frisium). Bruxism. Satiation problems.		Problems regulating body temperature		Needs parents very near to be able to sleep. High pain threshold. Startled by certain sounds.	Easily overstimulated/distracted by sensory input.	High pain threshold. Disturbed sensation cold/warm.	High pain treshold. Easily distracted by sensory input.	High pain threshhold. Exceptionally good hearing.	Needs parents very near to be able to sleep. Problems processing sensory input.	High pain threshold. Sensitivity for cold/warm around mouth area. Sleeps well, but limited amount		Selfstimulation with sensory input	Sleep improved after living intramurally and at same time proper adjustment astma medication.	High pain treshold. Easily sensory overstimulated in younger years.
Speech/language phenotyping data
Verbal / Non-verbal	NV	NV	NV	NV	V	V	V	NV	NV	V	V	V	NV	NV	V	NV	NV	V	V	V	NV	NV	V
CFCS level	5	4	4	5	4	3	3	4	4	3	4	3	4	4	4	4	4	4	4	4	5	4	3
Receptive language impairment	Severe	Severe	Severe	NA	Mild	Severe	Severe	Severe	Severe	Severe	Severe	Severe	Severe	Severe	MD	Severe	Severe	Severe	Severe	Severe	Severe	Severe	Severe
Expressive language impairment	Severe	Severe	NA	NA	Severe	Severe	Severe	Severe	NA	Severe	NA	NA	NA	NA	Severe	NA	NA	NA	NA	NA	Severe	NA	NA
Childhood Apraxia of Speech	NA	NA	NA	NA	+	+	+	NA	NA	-	+	-	NA	NA	+	NA	NA	+	+	-	NA	NA	+
Dysarthria	NA	NA	NA	+	-	-	-	NA	+	-	-	-	NA	NA	+	+	NA	+	+	+	NA	NA	+
Phonological impairment	+	NA	NA	NA	+	+	+	+	NA	-	-	+	+	NA	-	NA	NA	+	+	-	NA	NA	+
Articulation impairment	NA	NA	NA	NA	-	-	-	NA	NA	-	-	+	NA	NA	-	NA	NA	-	-	-	NA	NA	-
Feeding difficulties	+	+	+	+	+	+	+	+	+	-	-	+	+	+	+	+	+	-	+	+	+	+	+
Problems with oral motor function	NA	NA	NA	NA	+	NA	NA	+	+	-	NA	+	+	+	+	+	+	+	+	-	NA	NA	+
Problems with oral facial structural integrity	NA	NA	NA	NA	NA	NA	NA	-	NA	-	NA	-	-	-	-	+	+	-	+	-	NA	NA	+
Problems with oral motor strength	NA	NA	NA	NA	NA	NA	NA	+	NA	-	NA	+	+	+	+	NA	NA	+	NA	-	NA	NA	NA
Problems with saliva swallow	NA	NA	NA	NA	NA	NA	NA	+	NA	-	NA	+	+	+	-	NA	NA	NA	NA	-	NA	NA	+
Drooling	+	+	+	+	+	+	+	+	-	-	-	-	-	-	-	+	+	-	-	-	+	-	-
Neuropsychological phenotyping data
Wechsler test administered	WPPSI-III-NL	WPPSI-III-NL	WPPSI-III-NL	NA	WPPSI-III-NL	WPPSI-III--NL	WPPSI-III-NL	WPPSI-III-NL	WPPSI-III-NL	WISC-V-NL	WPPSI-III-NLa	WPPSI-III-NLa	WPPSI-III-NLa	WAIS-IV-NL	WISC-V-NL	WPPSI-III-NLa	WPPSI-III-NLa	WPPSI-III-NLa	WPPSI-III-NLa	WAIS-IV-NL	NA	NA	WPPSI-III-NLa
Wechsler indicesb					VIQ 55, PIQ 67, PSI 59, FSIQ 55	PIQ 55			PIQ 55	VCI 70, VSI 67, FRI 69, WMI 59, FSIQ 54					VCI 68, VSI 45, FRI 61, WMI 55, PSI 56, FSIQ 50					VCI 81, PRI 64, WMI 55, PSI 84, FSIQ 67
Vineland - Communication skillsc	18	19	19	MD	31	29	MD	19	24	50	MD	19	38	16	56	24	16	MD	28	70	11	23	36
Vineland - Social skillsc	30	19	23	MD	39	43	MD	23	44	61	MD	28	48	35	61	44	24	MD	35	70	14	17	39
Vineland - Daily functioning skillsc	21	23	18	MD	46	32	MD	35	53	60	MD	44	34	53	64	59	48	MD	48	68	18	28	57
Vineland - Motor skillsc	14	30	20	MD	48	40	MD	32	48	58	MD	27	27	30	50	47	33	MD	37	58	11	29	37
Vineland - Total scorec	19	22	19	MD	41	36	MD	27	43	58	MD	29	36	33	59	44	30	MD	37	68	12	24	42
CBCL/ABCL T-scores in clinical ranged	-	1,2,3,4,5,6	1,2,3,4,5	MD	-	-	-	-	-	-	MD	1,3,5	1,4	-	1,2	-	MD	MD	-	-	1,2,3,4,5,7	3	-
